# Supplementary material for: Experimental and Theoretical Study on Crown Ether-Appended-Fe(III) Porphyrin Complexes and Catalytic Oxidation Cyclohexene with O2
Source: Molecules. 2023 Apr 13;28(8):3452. doi: 10.3390/molecules28083452 (PMC10146806; doi:10.3390/molecules28083452)
Supplement: Supplementary file 1 [file molecules-28-03452-s001.zip]

Archive with 1 entries (1 files):
- molecules-2315247-supplementary.pdf
